# Supplementary material for: Differential and Overlapping Effects of Melatonin and Its Metabolites on Keratinocyte Function: Bioinformatics and Metabolic Analyses
Source: Antioxidants (Basel). 2021 Apr 17;10(4):618. doi: 10.3390/antiox10040618 (PMC8073250; doi:10.3390/antiox10040618)
Supplement: Supplementary file 1 [file antioxidants-10-00618-s001.zip]

Archive with 1 entries (1 files):
- antioxidants-1133847-supplementary.pdf
